# Supplementary material for: Proteomics-based identification of VDAC1 as a tumor promoter in cervical carcinoma
Source: Oncotarget. 2016 Jul 13;7(32):52317–28. doi: 10.18632/oncotarget.10562 (PMC5239554; doi:10.18632/oncotarget.10562)
Supplement: Supplementary file 2 [file oncotarget-07-52317-s002.xls]

## Sheet: ALL
Supplementary Table S1: The detailed clinicopathological parameters of the normal tissues and CIN tissues used in this assay
Location	Gender	Age	Pathological stage	HPV16E7-IOD	VDAC1-IOD
A1	Female	40	Chronic cervicitis	3310.46	872.976
A2	Female	45	Chronic cervicitis	47185.8	56571.7
A3	Female	44	Chronic cervicitis	88765.7	109272
A4	Female	48	Chronic cervicitis	128482	133656
A5	Female	29	Chronic cervicitis	28300.9	53099.5
A6	Female	39	Chronic cervicitis	18153.9	16654.9
A7	Female	43	Chronic cervicitis	87814.5	117910
A8	Female	52	Chronic cervicitis	39265.6	44844.4
A9	Female	40	Chronic cervicitis	57866.8	52801.8
A10	Female	44	Chronic cervicitis	21106.4	13242.9
A11	Female	49	CINI	45968.7	9706.4
A12	Female	31	Carcinoma in situ with the cumulative glands	19515.5	13258.4
B2	Female	49	CINI	16738.6	23790.1
B3	Female	50	CINI	15878.7	60465.8
B4	Female	49	CINI	45994.8	30302.6
B5	Female	44	CINI	31758.1	64434.7
B6	Female	40	CINI	11219.9	53959
B7	Female	40	CINI	60094.7	68212.4
B8	Female	36	CINI	102343	126592
B9	Female	20	CINI	55653	60589.4
B10	Female	36	CINI	126479	146936
B11	Female	44	CINI	53023.9	37414.1
B13	Female	34	CINI	48790.4	49422.4
C1	Female	58	CINI	110455	104301
C2	Female	42	CINI	55568.1	140080
C3	Female	44	CINI	102612	136114
C4	Female	28	CINI	73248.4	54428.4
C5	Female	48	CINI	40733.8	88637.3
C6	Female	51	CINI	159968	187821
C7	Female	46	CINI	35385.8	42870.3
C8	Female	36	CINI	45546.8	72873.7
C9	Female	31	CINI	82291.5	101114
C10	Female	31	CINI	137345	157416
C11	Female	43	CINI	53593.4	57030.8
C12	Female	27	CINI	18408.8	10129.4
C13	Female	79	CINI	23207.5	1284.24
D1	Female	25	CINI	186748	201889
D2	Female	49	CINI	139207	133972
D3	Female	45	CINI	200528	204228
D4	Female	36	CINI	78213.9	146809
D5	Female	48	CINI	144600	171440
D6	Female	48	CINI	132707	107799
D7	Female	42	CINI	146807	163654
D8	Female	29	CINII	112472	125470
D10	Female	47	CINII	77304.1	105849
D11	Female	51	CINI	102907	115705
D12	Female	52	CINI	63489.4	42569.6
D13	Female	25	CINI	1831.87	259.497
E1	Female	57	CINI	155041	182078
E2	Female	48	CINI		101563
E4	Female	50	CINI	107179	146619
E5	Female	49	CINI	158701	236572
E6	Female	47	CINI	154609	193896
E7	Female	26	CINI	23121.7	86270.7
E8	Female	59	CINI	87495.2	42140.1
E9	Female	45	CINI	65604.1	61440.3
E10	Female	45	CINI	89751.4	115046
E11	Female	30	CINI with the cumulative glands	55550.2	77824.8
E12	Female	34	CINI with the cumulative glands	134184	118942
E13	Female	46	CINI	106037	112767
F1	Female	46	CINII	127952	115003
F2	Female	48	CINII	157187	152875
F3	Female	25	CINII	164071	175955
F4	Female	27	CINII with phosphate	87921.9	116918
F5	Female	58	CINII	98635.6	144358
F6	Female	40	CINII	142496	186339
F7	Female	41	CINII	165872	197085
F8	Female	30	CINII	163357	195398
F9	Female	47	CINII	85608.4	132455
F10	Female	43	CINII	20792.9	76830.9
F11	Female	44	CINII with the cumulative glands	118055	163559
F12	Female	45	CINII with the cumulative glands	103956	96310.1
F13	Female	46	CINIII	35228	12420.5
G1	Female	50	CINIII	137595	172198
G2	Female	62	CINIII	127394	196892
G3	Female	47	CINIII	93346.2	121878
G4	Female	50	CINII	148024	151890
G5	Female	52	CINIII	69500.9	135684
G6	Female	58	CINIII	107738	180070
G7	Female	49	CINIII with the cumulative glands	154306	114540
G8	Female	37	CINIII with the cumulative glands	60004.9	70634
G9	Female	44	CINIII	165041	147538
G10	Female	40	CINIII with the cumulative glands	10308	20943
G11	Female	56	CINIII with the cumulative glands	121492	139692
G12	Female	47	CINIII with the cumulative glands	2492.24	51790.1
H1	Female	48	CINIII	146355	168124
H2	Female	56	CINIII with the cumulative glands	6409.04	22577.6
H3	Female	45	CINIII with the cumulative glands	44576.9	76324.5
H4	Female	39	CINIII with the cumulative glands	220029	209678
H7	Female	48	CINIII with the cumulative glands	123741	116082

## Sheet: Normale tissues
Supplementary Table S1: The detailed clinicopathological parameters of the normal tissues used in this assay
Location	Gender	Age	Pathological stage	HPV16E7-IOD	VDAC1-IOD
A1	Female	40	Chronic cervicitis	3310.46	872.976
A2	Female	45	Chronic cervicitis	47185.8	56571.7
A3	Female	44	Chronic cervicitis	88765.7	109272
A4	Female	48	Chronic cervicitis	128482	133656
A5	Female	29	Chronic cervicitis	28300.9	53099.5
A6	Female	39	Chronic cervicitis	18153.9	16654.9
A7	Female	43	Chronic cervicitis	87814.5	117910
A8	Female	52	Chronic cervicitis	39265.6	44844.4
A9	Female	40	Chronic cervicitis	57866.8	52801.8
A10	Female	44	Chronic cervicitis	21106.4	13242.9

## Sheet: CIN I
Supplementary Table S1: The detailed clinicopathological parameters of CINI tissues used in this assay
Location	Gender	Age	Pathological stage	HPV16E7-IOD	VDAC1-IOD
A11	Female	49	CINI	45968.7	9706.4
B2	Female	49	CINI	16738.6	23790.1
B3	Female	50	CINI	15878.7	60465.8
B4	Female	49	CINI	45994.8	30302.6
B5	Female	44	CINI	31758.1	64434.7
B6	Female	40	CINI	11219.9	53959
B7	Female	40	CINI	60094.7	68212.4
B8	Female	36	CINI	102343	126592
B9	Female	20	CINI	55653	60589.4
B10	Female	36	CINI	126479	146936
B11	Female	44	CINI	53023.9	37414.1
B13	Female	34	CINI	48790.4	49422.4
C1	Female	58	CINI	110455	104301
C2	Female	42	CINI	55568.1	140080
C3	Female	44	CINI	102612	136114
C4	Female	28	CINI	73248.4	54428.4
C5	Female	48	CINI	40733.8	88637.3
C6	Female	51	CINI	159968	187821
C7	Female	46	CINI	35385.8	42870.3
C8	Female	36	CINI	45546.8	72873.7
C9	Female	31	CINI	82291.5	101114
C10	Female	31	CINI	137345	157416
C11	Female	43	CINI	53593.4	57030.8
C12	Female	27	CINI	18408.8	10129.4
C13	Female	79	CINI	23207.5	1284.24
D1	Female	25	CINI	186748	201889
D2	Female	49	CINI	139207	133972
D3	Female	45	CINI	200528	204228
D4	Female	36	CINI	78213.9	146809
D5	Female	48	CINI	144600	171440
D6	Female	48	CINI	132707	107799
D7	Female	42	CINI	146807	163654
D11	Female	51	CINI	102907	115705
D12	Female	52	CINI	63489.4	42569.6
D13	Female	25	CINI	1831.87	259.497
E1	Female	57	CINI	155041	182078
E2	Female	48	CINI		101563
E4	Female	50	CINI	107179	146619
E5	Female	49	CINI	158701	236572
E6	Female	47	CINI	154609	193896
E7	Female	26	CINI	23121.7	86270.7
E8	Female	59	CINI	87495.2	42140.1
E9	Female	45	CINI	65604.1	61440.3
E10	Female	45	CINI	89751.4	115046
E11	Female	30	CINI with the cumulative glands	55550.2	77824.8
E12	Female	34	CINI with the cumulative glands	134184	118942
E13	Female	46	CINI	106037	112767

## Sheet: CIN II 
Supplementary Table S1: The detailed clinicopathological parameters of CINII tissues used in this assay
Location	Gender	Age	Pathological stage	HPV16E7-IOD	VDAC1-IOD
D8	女	29	CINII	112472	125470
D10	女	47	CINII	77304.1	105849
F1	女	46	CINII	127952	115003
F2	女	48	CINII	157187	152875
F3	女	25	CINII	164071	175955
F4	女	27	CINII with phosphate	87921.9	116918
F5	女	58	CINII	98635.6	144358
F6	女	40	CINII	142496	186339
F7	女	41	CINII	165872	197085
F8	女	30	CINII	163357	195398
F9	女	47	CINII	85608.4	132455
F10	女	43	CINII	20792.9	76830.9
F11	女	44	CINII with the cumulative glands	118055	163559
F12	女	45	CINII with the cumulative glands	103956	96310.1
G4	女	50	CINII	148024	151890

## Sheet: CIN III
Supplementary Table S1: The detailed clinicopathological parameters of CINIII tissues used in this assay
Location	Gender	Age	Pathological stage	HPV16E7-IOD	VDAC1-IOD
A12	Female	31	Carcinoma in situ with the cumulative glands	19515.5	13258.4
G1	Female	50	CINIII	137595	172198
G2	Female	62	CINIII	127394	196892
G3	Female	47	CINIII	93346.2	121878
G5	Female	52	CINIII	69500.9	135684
G6	Female	58	CINIII	107738	180070
G7	Female	49	CINIII with the cumulative glands	154306	114540
G8	Female	37	CINIII with the cumulative glands	60004.9	70634
G9	Female	44	CINIII	165041	147538
G10	Female	40	CINIII with the cumulative glands	10308	20943
G11	Female	56	CINIII with the cumulative glands	121492	139692
G12	Female	47	CINIII with the cumulative glands	2492.24	51790.1
H1	Female	48	CINIII	146355	168124
H2	Female	56	CINIII with the cumulative glands	6409.04	22577.6
H3	Female	45	CINIII with the cumulative glands	44576.9	76324.5
H4	Female	39	CINIII with the cumulative glands	220029	209678
H7	Female	48	CINIII with the cumulative glands	123741	116082
