# Supplementary material for: Proteomics-based identification of VDAC1 as a tumor promoter in cervical carcinoma
Source: Oncotarget. 2016 Jul 13;7(32):52317–28. doi: 10.18632/oncotarget.10562 (PMC5239554; doi:10.18632/oncotarget.10562)
Supplement: Supplementary file 3 [file oncotarget-07-52317-s003.xlsx]

## Sheet: ALL-OK
Supplementary Table S2: The detailed clinicopathological parameters of cervical cancer tissues used in this assay
Location	Gender	Figo stage	differentiation degree	lymph node metastasis	invasive depth	HPV16E7-IOD	VDAC1-IOD	VDAC2-IOD	VDAC3-IOD
A4	Female	1b	2	0	1	59280.5	71279.5	44915.4	69259.7
A5	Female	2b	1.5	0	3	22409.7	61582	59628.1	105891
A8	Female	2a	3	0	3	52125.1	69765.1	43736.7	87829
A9	Female	1b1	2	0	1	38542.6	77952.6	58588.1	96155.8
A11	Female	2b	2	1	2	72602	65496.8	46089.2	73969.1
A14	Female	1b2	3	0	2	22029.5	80422.8	58299.8	68983.2
B1	Female	2b	2	0	0		33765	54323
B8	Female	1b1	1.5	0	3	26303.2	97378.2	58587.4	106687
B10	Female	2b	2	0	4	48805.2	67861.5	30768.3	32859
B13	Female	1b1	2	0	0		36448.9	38150.2	67283.7
B16	Female	1b2	3	0	0	1886.88	128462	42208.4	103690
C4	Female	1b2	2	0	0	57903.3	112656	64792.6	121064
C6	Female	1b1	1	0	1	25754.7	64366.3	48073.3	87265
C12	Female	1b1	3	0	3		76254.5	15302.3	97530.3
C14	Female	2a	2	1	4	41931.8	84772.8	63574.7	88501.1
C15	Female	2b	3	0	4		74220.4	44637.7	75558.6
C16	Female	2b	3	0	4	12517.4	107595	34464	115542
D6	Female	1b2	1.5	0	2	82896.4	64997.7	57213.1	111127
D7	Female	1b2	2.5	0	3		69380.6	56611.4	81887.3
D8	Female	1b2	2	0	3	75732.7	81402	63722.6	98501.3
D11	Female	1b2	3	0	2	53229		35539.2
E6	Female	1b2	2.5	0	4	8361.86	16057.2	24119.3	43829.9
E7	Female	1b2	1	0	2	37019.3	61071.3	42672.3	84831.1
E8	Female	1b2	1	0	2	75830.3	63033.3	42139.3	78819.6
E10	Female	1b2	2.5	0	1	10213.3	35593.5	33442.7	45517.1
E12	Female	2b	2	0	2	38465.8	62116.1	64970.5	67302.1
E13	Female	2a	2	0	0	68574.9	74585.1	43783.8	87739.9
E14	Female	2a	2	0	0	13758	80580.9	53006.6	98940.4
E15	Female	2a	2.5	0	3	19410.8	121214	52979.2	121029
F2	Female	2b	2.5	1	4	53492.3	105130	69880.6	76826.1
F3	Female	1b2	3	0	2	7035.78	42537.4	43956.7	74191.4
F13	Female	2a	2	0	2	38753.2	66520.7	57784	85507
F16	Female	1b2	2	0	3	52607.7	78800.9	40327.7	100216
G2	Female	1b2	1	0	3	29317	101582	79757.7	127126
G3	Female	2a1	2	0	3	22150.4	111250	81642.1	108853
G5	Female	2a2	2	1	4	49560	93984.2	56988.6	79355.5
G7	Female	1b2	2	0	2	74486	92667.6	81725.5	116813
G9	Female	1b1	3	0	1		54063.9		87604.8
G11	Female	1b2	1.5	0	4	59598.2	115364	85131.3	138120
G12	Female	1b2	2	0	4	36055.3	91716.7	72833.9	132996
G15	Female	2a2	2	1	2	47409.8	63479.3	52132.2	76858.9
G16	Female	2a2	2	1	2	70173.3	70765.8	46265	90215.8
H2	Female	1b	2	1	4	22626.8	104593	78812.2	120878
H3	Female	2b	2	0	2	53526.3	89661.2	82501.7	94085.2
H5	Female	2b	2	0	3	84691.3	65785	82034.4	115481
H8	Female	1a	2	0	1	66466.1	75115.9	60136.5	88799.2
H10	Female	1b1	2	0	1	5702.3	50759.3	47911.4	93382.2
H11	Female	1b1	2	0	3	78475	30242.1	82302.1	153027
H15	Female	1b1	2.5	0	2	43977.6		38219.6	108609
I1	Female	1b1	2	0	2	39895.8	122833	110632	124566
I4	Female	1b	3	0	1	71655	28003.6	33485.3	68264.1
I14	Female	1b1	2	0	2	35655.8	67618.5	46286.1	76528.8
K2	Female	1b1	3	1	2		51178.8	65112.2	61584.8
K6	Female	2a	2.5	1	3		30063.5	61895.9	32864
K8	Female	2a1	2	1	2	42814.4	70317.7	42506.8	76422.9
K13	Female	2a1	2	1	1		64179	67976	74354.6
K14	Female	1b1	2	0	3	4361.21	8315.78	5848.94	70291.9

## Sheet: VDAC1
Supplementary Table S2: The detailed clinicopathological parameters of cervical cancer tissues used in this assay
Location	Gender	Figo stage	differentiation degree	lymph node metastasis	invasive depth	HPV16E7-IOD	VDAC1-IOD
A4	Female	1b	2	0	1	59280.5	71279.5
A5	Female	2b	1.5	0	3	22409.7	61582
A8	Female	2a	3	0	3	52125.1	69765.1
A9	Female	1b1	2	0	1	38542.6	77952.6
A11	Female	2b	2	1	2	72602	65496.8
A14	Female	1b2	3	0	2	22029.5	80422.8
B1	Female	2b	2	0	0		33765
B8	Female	1b1	1.5	0	3	26303.2	97378.2
B10	Female	2b	2	0	4	48805.2	67861.5
B13	Female	1b1	2	0	0		36448.9
B16	Female	1b2	3	0	0	1886.88	128462
C4	Female	1b2	2	0	0	57903.3	112656
C6	Female	1b1	1	0	1	25754.7	64366.3
C12	Female	1b1	3	0	3		76254.5
C14	Female	2a	2	1	4	41931.8	84772.8
C15	Female	2b	3	0	4		74220.4
C16	Female	2b	3	0	4	12517.4	107595
D6	Female	1b2	1.5	0	2	82896.4	64997.7
D7	Female	1b2	2.5	0	3		69380.6
D8	Female	1b2	2	0	3	75732.7	81402
D11	Female	1b2	3	0	2	53229
E6	Female	1b2	2.5	0	4	8361.86	16057.2
E7	Female	1b2	1	0	2	37019.3	61071.3
E8	Female	1b2	1	0	2	75830.3	63033.3
E10	Female	1b2	2.5	0	1	10213.3	35593.5
E12	Female	2b	2	0	2	38465.8	62116.1
E13	Female	2a	2	0	0	68574.9	74585.1
E14	Female	2a	2	0	0	13758	80580.9
E15	Female	2a	2.5	0	3	19410.8	121214
F2	Female	2b	2.5	1	4	53492.3	105130
F3	Female	1b2	3	0	2	7035.78	42537.4
F13	Female	2a	2	0	2	38753.2	66520.7
F16	Female	1b2	2	0	3	52607.7	78800.9
G2	Female	1b2	1	0	3	29317	101582
G3	Female	2a1	2	0	3	22150.4	111250
G5	Female	2a2	2	1	4	49560	93984.2
G7	Female	1b2	2	0	2	74486	92667.6
G9	Female	1b1	3	0	1		54063.9
G11	Female	1b2	1.5	0	4	59598.2	115364
G12	Female	1b2	2	0	4	36055.3	91716.7
G15	Female	2a2	2	1	2	47409.8	63479.3
G16	Female	2a2	2	1	2	70173.3	70765.8
H2	Female	1b	2	1	4	22626.8	104593
H3	Female	2b	2	0	2	53526.3	89661.2
H5	Female	2b	2	0	3	84691.3	65785
H8	Female	1a	2	0	1	66466.1	75115.9
H10	Female	1b1	2	0	1	5702.3	50759.3
H11	Female	1b1	2	0	3	78475	30242.1
H15	Female	1b1	2.5	0	2	43977.6
I1	Female	1b1	2	0	2	39895.8	122833
I4	Female	1b	3	0	1	71655	28003.6
I14	Female	1b1	2	0	2	35655.8	67618.5
K2	Female	1b1	3	1	2		51178.8
K6	Female	2a	2.5	1	3		30063.5
K8	Female	2a1	2	1	2	42814.4	70317.7
K13	Female	2a1	2	1	1		64179
K14	Female	1b1	2	0	3	4361.21	8315.78

## Sheet: VDAC2
Supplementary Table S2: The detailed clinicopathological parameters of cervical cancer tissues used in this assay
Location	Gender	Figo stage	differentiation degree	lymph node metastasis	invasive depth	HPV16E7-IOD	VDAC2-IOD
A4	Female	1b	2	0	1	59280.5	44915.4
A5	Female	2b	1.5	0	3	22409.7	59628.1
A8	Female	2a	3	0	3	52125.1	43736.7
A9	Female	1b1	2	0	1	38542.6	58588.1
A11	Female	2b	2	1	2	72602	46089.2
A14	Female	1b2	3	0	2	22029.5	58299.8
B1	Female	2b	2	0	0		54323
B8	Female	1b1	1.5	0	3	26303.2	58587.4
B10	Female	2b	2	0	4	48805.2	30768.3
B13	Female	1b1	2	0	0		38150.2
B16	Female	1b2	3	0	0	1886.88	42208.4
C4	Female	1b2	2	0	0	57903.3	64792.6
C6	Female	1b1	1	0	1	25754.7	48073.3
C12	Female	1b1	3	0	3		15302.3
C14	Female	2a	2	1	4	41931.8	63574.7
C15	Female	2b	3	0	4		44637.7
C16	Female	2b	3	0	4	12517.4	34464
D6	Female	1b2	1.5	0	2	82896.4	57213.1
D7	Female	1b2	2.5	0	3		56611.4
D8	Female	1b2	2	0	3	75732.7	63722.6
D11	Female	1b2	3	0	2	53229	35539.2
E6	Female	1b2	2.5	0	4	8361.86	24119.3
E7	Female	1b2	1	0	2	37019.3	42672.3
E8	Female	1b2	1	0	2	75830.3	42139.3
E10	Female	1b2	2.5	0	1	10213.3	33442.7
E12	Female	2b	2	0	2	38465.8	64970.5
E13	Female	2a	2	0	0	68574.9	43783.8
E14	Female	2a	2	0	0	13758	53006.6
E15	Female	2a	2.5	0	3	19410.8	52979.2
F2	Female	2b	2.5	1	4	53492.3	69880.6
F3	Female	1b2	3	0	2	7035.78	43956.7
F13	Female	2a	2	0	2	38753.2	57784
F16	Female	1b2	2	0	3	52607.7	40327.7
G2	Female	1b2	1	0	3	29317	79757.7
G3	Female	2a1	2	0	3	22150.4	81642.1
G5	Female	2a2	2	1	4	49560	56988.6
G7	Female	1b2	2	0	2	74486	81725.5
G9	Female	1b1	3	0	1
G11	Female	1b2	1.5	0	4	59598.2	85131.3
G12	Female	1b2	2	0	4	36055.3	72833.9
G15	Female	2a2	2	1	2	47409.8	52132.2
G16	Female	2a2	2	1	2	70173.3	46265
H2	Female	1b	2	1	4	22626.8	78812.2
H3	Female	2b	2	0	2	53526.3	82501.7
H5	Female	2b	2	0	3	84691.3	82034.4
H8	Female	1a	2	0	1	66466.1	60136.5
H10	Female	1b1	2	0	1	5702.3	47911.4
H11	Female	1b1	2	0	3	78475	82302.1
H15	Female	1b1	2.5	0	2	43977.6	38219.6
I1	Female	1b1	2	0	2	39895.8	110632
I4	Female	1b	3	0	1	71655	33485.3
I14	Female	1b1	2	0	2	35655.8	46286.1
K2	Female	1b1	3	1	2		65112.2
K6	Female	2a	2.5	1	3		61895.9
K8	Female	2a1	2	1	2	42814.4	42506.8
K13	Female	2a1	2	1	1		67976
K14	Female	1b1	2	0	3	4361.21	5848.94

## Sheet: VDAC3
Supplementary Table S2: The detailed clinicopathological parameters of cervical cancer tissues used in this assay
Location	Gender	Figo stage	differentiation degree	lymph node metastasis	invasive depth	HPV16E7-IOD	VDAC3-IOD
A4	Female	1b	2	0	1	59280.5	69259.7
A5	Female	2b	1.5	0	3	22409.7	105891
A8	Female	2a	3	0	3	52125.1	87829
A9	Female	1b1	2	0	1	38542.6	96155.8
A11	Female	2b	2	1	2	72602	73969.1
A14	Female	1b2	3	0	2	22029.5	68983.2
B1	Female	2b	2	0	0
B8	Female	1b1	1.5	0	3	26303.2	106687
B10	Female	2b	2	0	4	48805.2	32859
B13	Female	1b1	2	0	0		67283.7
B16	Female	1b2	3	0	0	1886.88	103690
C4	Female	1b2	2	0	0	57903.3	121064
C6	Female	1b1	1	0	1	25754.7	87265
C12	Female	1b1	3	0	3		97530.3
C14	Female	2a	2	1	4	41931.8	88501.1
C15	Female	2b	3	0	4		75558.6
C16	Female	2b	3	0	4	12517.4	115542
D6	Female	1b2	1.5	0	2	82896.4	111127
D7	Female	1b2	2.5	0	3		81887.3
D8	Female	1b2	2	0	3	75732.7	98501.3
D11	Female	1b2	3	0	2	53229
E6	Female	1b2	2.5	0	4	8361.86	43829.9
E7	Female	1b2	1	0	2	37019.3	84831.1
E8	Female	1b2	1	0	2	75830.3	78819.6
E10	Female	1b2	2.5	0	1	10213.3	45517.1
E12	Female	2b	2	0	2	38465.8	67302.1
E13	Female	2a	2	0	0	68574.9	87739.9
E14	Female	2a	2	0	0	13758	98940.4
E15	Female	2a	2.5	0	3	19410.8	121029
F2	Female	2b	2.5	1	4	53492.3	76826.1
F3	Female	1b2	3	0	2	7035.78	74191.4
F13	Female	2a	2	0	2	38753.2	85507
F16	Female	1b2	2	0	3	52607.7	100216
G2	Female	1b2	1	0	3	29317	127126
G3	Female	2a1	2	0	3	22150.4	108853
G5	Female	2a2	2	1	4	49560	79355.5
G7	Female	1b2	2	0	2	74486	116813
G9	Female	1b1	3	0	1		87604.8
G11	Female	1b2	1.5	0	4	59598.2	138120
G12	Female	1b2	2	0	4	36055.3	132996
G15	Female	2a2	2	1	2	47409.8	76858.9
G16	Female	2a2	2	1	2	70173.3	90215.8
H2	Female	1b	2	1	4	22626.8	120878
H3	Female	2b	2	0	2	53526.3	94085.2
H5	Female	2b	2	0	3	84691.3	115481
H8	Female	1a	2	0	1	66466.1	88799.2
H10	Female	1b1	2	0	1	5702.3	93382.2
H11	Female	1b1	2	0	3	78475	153027
H15	Female	1b1	2.5	0	2	43977.6	108609
I1	Female	1b1	2	0	2	39895.8	124566
I4	Female	1b	3	0	1	71655	68264.1
I14	Female	1b1	2	0	2	35655.8	76528.8
K2	Female	1b1	3	1	2		61584.8
K6	Female	2a	2.5	1	3		32864
K8	Female	2a1	2	1	2	42814.4	76422.9
K13	Female	2a1	2	1	1		74354.6
K14	Female	1b1	2	0	3	4361.21	70291.9
